# Supplementary material for: Molecular epidemiology of antimicrobial resistance and virulence of carbapenem-resistant Klebsiella pneumoniae in South China
Source: Front Microbiol. 2026 Apr 16;17:1817833. doi: 10.3389/fmicb.2026.1817833 (PMC13128804; doi:10.3389/fmicb.2026.1817833)
Supplement: Supplementary file 1 [file Table_1.XLSX]

## Sheet: Sheet1
Strain	Antimicrobial susceptibility result (MICs, mg/L)
	Amoxicillin/Clavulanic acid	Ampicillin	Ampicillin/Sulbactam	Piperacillin/Tazobactam	Cefuroxime Sodium	Cefuroxime Axetil	Cefazolin	Cefotetan	Ceftazidime	Cefoperazone/Sulbactam	Cefoxitin	Ceftriaxone	Cefepime	Aztreonam	Ertapenem	Imipenem	Meropenem	Amikacin	Gentamicin	Tobramycin	Ciprofloxacin	Levofloxacin	Doxycycline	Minocycline*	Tigecycline	Polymyxin*	Nitrofurantoin	Trimethoprim-Sulfamethoxazole	Cefoperazone/Sulbactam*
2881	-	>=32	>=32	16	-	-	>=64	>=64	>=64	-	-	16	16	16	>=8	<=1	-	4	<=1	<=1	1	1	-	-	-	<=0.5	256	<=20	17mm
5140	-	-	-	>=128	-	-	-	-	>=64	>=64	-	-	4	>=64	-	>=16	4	<=2	-	<=1	2	4	>=16	>=16	-	-	-	>=320	-
5144	>=32	-	-	>=128	>=64	>=64	-	-	>=64	>=64	>=64	>=64	>=32	-	4	-	-	4	-	-	-	>=8	-	-	-	-	-	>=320	-
5164	-	-	-	>=128	-	-	-	-	>=64	32	-	-	>=32	>=64	-	2	4	4	-	>=16	>=4	>=8	>=16	>=16	-	<=0.5	-	>=320	-
5176	>=32	-	-	>=128	>=64	>=64	-	-	>=64	>=64	>=64	>=64	>=32	-	>=8	1	-	4	-	-	-	1	-	-	<=0.5	-	-	<=20	-
7017	-	-	-	>=128	-	-	-	-	>=64	>=64	-	-	>=32	>=64	-	>=16	>=16	>=64	-	>=16	>=4	>=8	1	8	1	<=0.5	-	<=20	-
7025	-	-	-	>=128	-	-	-	-	>=64	>=64	-	-	>=32	>=64	-	>=16	>=16	>=64	-	>=16	>=4	>=8	8	>=16	-	<=0.5	-	>=320	-
2715	>=32	>=32	-	>=128	-	-	>=64	-	-	>=64	>=64	>=64	>=64	>=64	>=8	-	-	>=64	>=16	>=16	>=4	1	-	13mm	1	16mm	128	>=320	-
2859	-	>=32	>=32	>=128	-	-	>=64	>=64	>=64	-	-	>=64	>=64	16	>=8	-	1	-	<=1	<=1	<=0.25	<=0.25	-	-	-	-	128	>=320	8mm
5142	>=32	-	-	64	>=64	>=64	-	-	>=64	>=64	>=64	>=64	>=32	-	>=8	>=16	-	<=2	-	-	-	<=0.12	-	-	1	-	-	<=20	-
4709	-	-	-	>=128	-	-	-	-	>=64	>=64	-	-	>=32	>=64	-	>=16	>=16	<=2	-	<=1	>=4	>=8	4	8	1	<=0.5	-	<=20	-
5106	-	-	-	>=128	-	-	-	-	>=64	>=64	-	-	>=32	>=64	-	-	>=16	<=2	-	<=1	<=0.25	<=0.12	2	20mm	<=0.5	<=0.5	-	<=20	-
5108	>=32	-	-	>=128	>=64	>=64	-	-	>=64	>=64	>=64	>=64	>=32	-	>=8	-	-	<=2	-	-	-	<=0.12	-	-	1	-	-	<=20	-
1694	>=32	>=32	-	>=128	-	-	>=64	-	-	-	>=64	>=64	>=64	>=64	>=8	>=16	-	>=64	>=16	>=16	>=4	>=8	-	-	1	-	>=512	<=20	-
1720	-	>=32	>=32	>=128	-	-	>=64	<=4	16	-	-	32	4	>=64	>=8	>=16	-	-	>=16	8	>=4	>=8	-	-	-	-	64	>=320	11mm
2276	>=32	>=32	-	>=128	-	-	>=64	-	-	-	>=64	>=64	>=64	>=64	>=8	8	-	-	>=16	>=16	>=4	>=8	-	20mm	1	15mm	>=512	<=20	8mm
1700	>=32	>=32	-	>=128	-	-	>=64	-	-	-	>=64	>=64	>=64	>=64	>=8	>=16	-	>=64	>=16	>=16	>=4	>=8	-	20mm	1	15mm	>=512	<=20	6mm
1706	-	>=32	>=32	>=128	-	-	>=64	>=64	-	-	-	>=64	>=64	>=64	>=8	8	-	<=2	<=1	<=1	>=4	>=8	-	-	2	15mm	128	<=20	1mm
1710	>=32	>=32	-	>=128	-	-	>=64	-	-	-	>=64	8	8	8	>=8	4	-	-	<=1	<=1	>=4	4	-	6mm	-	18mm	256	>=320	6mm
1716	>=32	>=32	-	>=128	-	-	>=64	-	-	-	>=64	>=64	>=64	>=64	>=8	>=16	-	>=64	>=16	>=16	>=4	>=8	-	20mm	2	15mm	>=512	<=20	6mm
1718	>=32	>=32	-	>=128	-	-	>=64	-	-	-	>=64	>=64	>=64	>=64	>=8	>=16	-	>=64	>=16	>=16	>=4	>=8	-	14mm	1	15mm	>=512	>=320	11mm
1722	>=32	>=32	-	>=128	-	-	>=64	-	-	-	>=64	>=64	>=64	>=64	>=8	>=16	-	>=64	>=16	>=16	>=4	>=8	-	16mm	-	15mm	>=512	>=320	-
1724	>=32	>=32	-	>=128	-	-	>=64	-	-	-	>=64	>=64	>=64	>=64	>=8	>=16	-	<=2	>=16	8	>=4	4	-	12mm	2	14mm	128	>=320	-
1728	-	>=32	>=32	>=128	-	-	>=64	-	-	-	>=64	>=64	>=64	>=64	>=8	>=16	-	>=64	>=16	>=16	>=4	-	-	-	-	-	>=512	>=320	6mm
1730	-	>=32	>=32	>=128	-	-	>=64	>=64	>=64	-	-	>=64	>=64	>=64	>=8	>=16	-	>=64	>=16	>=16	>=4	>=8	-	-	0.5	14mm	256	>=320	6mm
2258	>=32	>=32	-	>=128	-	-	>=64	-	-	-	>=64	>=64	>=64	>=64	>=8	>=16	-	>=64	>=16	>=16	>=4	>=8	-	14mm	1.5	14mm	>=512	>=320	6mm
2262	>=32	>=32	-	>=128	-	-	>=64	-	-	-	>=64	>=64	>=64	>=64	>=8	>=16	-	>=64	>=16	>=16	>=4	>=8	-	18mm	2	17mm	256	>=320	17mm
2264	>=32	>=32	-	64	-	-	>=64	-	-	-	>=64	>=64	>=64	>=64	>=8	2	-	<=2	<=1	<=1	>=4	>=8	-	6mm	2	15mm	256	80	6mm
2266	>=32	>=32	-	>=128	-	-	>=64	-	-	-	>=64	>=64	>=64	>=64	>=8	>=16	-	>=64	>=16	>=16	>=4	>=8	-	18mm	2	15mm	256	>=320	6mm
2268	-	>=32	>=32	>=128	-	-	>=64	>=64	>=64	-	-	>=64	>=64	>=64	>=8	>=16	-	>=64	>=16	>=16	>=4	>=8	-	-	-	-	256	>=320	6mm
2270	>=32	>=32	-	-	-	-	>=64	-	-	-	>=64	>=64	>=64	>=64	>=8	>=16	-	>=64	>=16	>=16	>=4	>=8	-	17mm	2	15mm	>=512	>=320	6mm
2272	>=32	>=32	-	>=128	-	-	>=64	-	-	-	>=64	>=64	>=64	>=64	>=8	>=16	-	>=64	>=16	>=16	>=4	>=8	-	20mm	2	15mm	256	<=20	6mm
2280	>=32	>=32	-	>=128	-	-	>=64	-	-	-	>=64	>=64	>=64	>=64	>=8	>=16	-	>=64	>=16	>=16	>=4	>=8	-	20mm	2	15mm	>=512	>=320	6mm
2286	>=32	>=32	-	>=128	-	-	>=64	-	-	-	>=64	>=64	>=64	>=64	-	>=16	-	>=64	>=16	>=16	>=4	>=8	-	12mm	1.5	15mm	>=512	>=320	-
2721	>=32	>=32	-	>=128	-	-	>=64	-	-	-	>=64	>=64	>=64	>=64	-	>=16	-	>=64	>=16	>=16	>=4	>=8	-	17mm	2	14mm	256	>=320	6mm
2731	>=32	>=32	-	>=128	-	-	>=64	-	-	-	>=64	>=64	>=64	>=64	>=8	-	-	>=64	>=16	>=16	>=4	>=8	-	12mm	-	-	>=512	>=320	6mm
2733	>=32	>=32	-	>=128	-	-	>=64	-	-	-	>=64	>=64	32	>=64	>=8	-	-	>=64	>=16	>=16	>=4	>=8	-	11mm	-	-	>=512	>=320	6mm
2861	>=32	>=32	-	>=128	-	-	>=64	-	-	-	>=64	>=64	>=64	>=64	>=8	-	-	>=64	>=16	>=16	>=4	>=8	-	17mm	2	14mm	>=512	<=20	6mm
2863	-	>=32	>=32	>=128	-	-	>=64	>=64	>=64	-	-	>=64	>=64	>=64	>=8	-	-	>=64	>=16	>=16	>=4	>=8	-	-	-	-	256	<=20	6mm
2865	>=32	>=32	-	>=128	-	-	>=64	-	-	-	>=64	>=64	>=64	>=64	>=8	-	-	>=64	>=16	>=16	>=4	>=8	-	10mm	-	15mm	>=512	>=320	6mm
2877	>=32	>=32	-	>=128	-	-	>=64	-	-	-	>=64	>=64	>=64	>=64	>=8	-	-	>=64	>=16	>=16	>=4	>=8	-	-	2	-	256	>=320	6mm
4683	>=32	>=32	-	>=128	-	-	>=64	-	-	-	>=64	>=64	>=64	>=64	>=8	-	-	<=2	<=1	<=1	>=4	>=8	-	20mm	1	15mm	>=512	<=20	6mm
4701	>=32	>=32	-	64	-	-	>=64	-	-	-	>=64	4	<=1	8	2	<=1	-	4	<=1	>=16	>=4	>=8	-	6mm	-	<=0.5	64	>=320	20mm
4711	>=32	>=32	-	>=128	-	-	>=64	-	-	-	>=64	>=64	>=64	>=64	>=8	-	-	>=64	>=16	>=16	2	1	-	-	<=0.5	-	256	<=20	-
5120	-	-	-	>=128	-	-	-	-	>=64	>=64	-	-	>=32	>=64	-	-	>=16	>=64	-	>=16	>=4	>=8	4	8	2	2	-	<=20	-
5124	-	-	-	>=128	-	-	-	-	>=64	>=64	-	-	>=32	>=64	-	-	>=16	>=64	-	>=16	>=4	>=8	>=16	8	2	<=0.5	-	<=20	-
5136	-	-	-	>=128	-	-	-	-	>=64	>=64	-	-	>=32	>=64	-	-	>=16	>=64	-	>=16	>=4	>=8	8	>=16	-	<=0.5	-	>=320	-
5138	>=32	-	-	>=128	>=64	>=64	-	-	>=64	>=64	>=64	>=64	>=32	-	>=8	-	-	>=64	-	-	-	>=8	-	-	-	-	-	>=320	-
5152	>=32	-	-	>=128	>=64	>=64	-	-	>=64	>=64	>=64	>=64	>=32	-	4	-	-	4	-	-	-	>=8	-	-	-	-	-	>=320	-
5158	>=32	-	-	>=128	>=64	>=64	-	-	>=64	>=64	>=64	>=64	>=32	-	>=8	>=16	-	>=64	-	-	-	>=8	-	-	-	-	-	>=320	-
5168	>=32	-	-	>=128	>=64	>=64	-	-	>=64	>=64	>=64	>=64	>=32	-	>=8	>=16	-	<=2	-	-	-	>=8	-	-	-	-	-	>=320	-
5172	-	-	-	>=128	-	-	-	-	>=64	>=64	-	-	>=32	>=64	-	>=16	>=16	>=64	-	>=16	>=4	>=8	4	4	1	<=0.5	-	<=20	-
5174	-	-	-	>=128	-	-	-	-	>=64	>=64	-	-	>=32	>=64	-	>=16	>=16	>=64	-	>=16	>=4	>=8	4	4	1	<=0.5	-	<=20	-
5180	>=32	-	-	>=128	>=64	>=64	-	-	>=64	>=64	>=64	>=64	>=32	-	>=8	>=16	-	>=64	-	-	-	>=8	-	-	4	-	-	>=320	-
5184	-	-	-	>=128	-	-	-	-	>=64	>=64	-	-	>=32	>=64	-	>=16	>=16	>=64	-	>=16	>=4	>=8	2	4	1	<=0.5	-	<=20	-
5188	>=32	-	-	>=128	>=64	>=64	-	-	>=64	>=64	>=64	>=64	>=32	-	>=8	>=16	-	>=64	-	-	-	>=8	-	-	2	-	-	<=20	-
5771	-	-	-	>=128	-	-	-	-	>=64	>=64	-	-	>=32	>=64	-	>=16	>=16	<=2	-	8	>=4	>=8	>=16	>=16	-	<=0.5	-	>=320	-
5775	-	-	-	>=128	-	-	-	-	>=64	>=64	-	-	>=32	>=64	-	>=16	>=16	>=64	-	>=16	>=4	>=8	>=16	>=16	2	<=0.5	-	>=320	-
5777	-	-	-	>=128	-	-	-	-	32	>=64	-	-	>=32	>=64	-	>=16	>=16	<=2	-	<=1	>=4	>=8	>=16	>=16	-	<=0.5	-	40	-
5787	-	-	-	>=128	-	-	-	-	>=64	>=64	-	-	>=32	>=64	-	>=16	>=16	<=2	-	8	>=4	>=8	>=16	>=16	4	<=0.5	-	>=320	-
5791	-	-	-	>=128	-	-	-	-	>=64	>=64	-	-	>=32	>=64	-	>=16	>=16	>=64	-	>=16	>=4	>=8	>=16	>=16	-	<=0.5	-	>=320	-
5795	-	-	-	>=128	-	-	-	-	>=64	>=64	-	-	>=32	>=64	-	>=16	>=16	<=2	-	8	>=4	>=8	>=16	>=16	2	<=0.5	-	>=320	-
5797	>=32	-	-	>=128	>=64	>=64	-	-	>=64	>=64	>=64	>=64	>=32	-	>=8	>=16	-	<=2	-	-	-	>=8	-	-	-	17mm	-	>=320	-
5799	-	-	-	>=128	-	-	-	-	>=64	>=64	-	-	-	>=64	-	>=16	>=16	>=64	-	>=16	>=4	>=8	8	8	2	<=0.5	-	>=320	-
5805	-	-	-	>=128	-	-	-	-	>=64	>=64	-	-	>=32	>=64	-	>=16	>=16	<=2	-	8	>=4	>=8	>=16	>=16	-	<=0.5	-	>=320	-
7005	>=32	-	-	>=128	>=64	>=64	-	-	>=64	>=64	>=64	>=64	>=32	-	>=8	>=16	-	>=64	-	-	-	>=8	-	-	2	-	-	<=20	-
7007	>=32	-	-	>=128	>=64	>=64	-	-	>=64	>=64	>=64	>=64	>=32	-	>=8	8	-	<=2	-	-	-	>=8	-	-	-	-	-	<=20	-
7009	>=32	-	-	>=128	>=64	>=64	-	-	>=64	>=64	>=64	>=64	>=32	-	>=8	>=16	-	>=64	-	-	-	>=8	-	-	2	-	-	160	-
7011	-	-	-	>=128	-	-	-	-	>=64	>=64	-	-	>=32	>=64	-	>=16	>=16	>=64	-	>=16	>=4	>=8	2	4	1	<=0.5	-	<=20	-
7013	-	-	-	>=128	-	-	-	-	>=64	>=64	-	-	>=32	16	-	>=16	>=16	>=64	-	>=16	<=0.25	1	>=16	>=16	-	<=0.5	-	<=20	-
4713	>=32	-	-	>=128	>=64	>=64	-	-	>=64	>=64	>=64	>=64	>=32	-	>=8	-	-	>=64	-	-	-	>=8	-	-	2	-	-	<=20	-
4721	-	-	-	>=128	-	-	-	-	>=64	>=64	-	-	>=32	>=64	-	-	>=16	>=64	-	>=16	>=4	>=8	2	8	1	<=0.5	-	<=20	-
4723	-	-	-	>=128	-	-	-	-	>=64	>=64	-	-	>=32	>=64	-	-	>=16	>=64	-	>=16	>=4	>=8	2	8	1	<=0.5	-	<=20	-
5094	-	>=32	>=32	>=128	-	-	>=64	>=64	>=64	-	-	>=64	>=64	>=64	>=8	-	-	4	-	<=1	>=4	>=8	-	-	-	-	256	>=320	-
5102	-	-	-	>=128	-	-	-	-	>=64	>=64	-	-	>=32	>=64	-	-	>=16	>=64	-	>=16	>=4	>=8	>=16	>=16	-	<=0.5	-	>=320	-
5128	-	-	-	>=128	-	-	-	-	>=64	>=64	-	-	>=32	>=64	-	-	>=16	<=2	-	<=1	>=4	>=8	4	8	2	<=0.5	-	>=320	-
5130	>=32	-	-	>=128	>=64	>=64	-	-	>=64	>=64	>=64	>=64	>=32	-	>=8	-	-	<=2	-	-	-	>=8	-	-	2	-	-	40	-
5132	-	-	-	>=128	-	-	-	-	>=64	>=64	-	-	>=32	>=64	-	-	>=16	<=2	-	<=1	>=4	>=8	4	8	<=0.5	>=16	-	>=320	-
5150	>=32	-	-	>=128	>=64	>=64	-	-	>=64	>=64	>=64	>=64	>=32	-	>=8	>=16	-	<=2	-	-	-	>=8	-	-	2	-	-	<=20	-
5154	-	-	-	>=128	-	-	-	-	>=64	>=64	-	-	>=32	>=64	-	>=16	>=16	<=2	-	<=1	>=4	>=8	>=16	>=16	4	<=0.5	-	>=320	-
5783	-	-	-	>=128	-	-	-	-	>=64	>=64	-	-	>=32	>=64	-	>=16	>=16	<=2	-	<=1	>=4	>=8	>=16	>=16	-	<=0.5	-	>=320	-
5785	-	-	-	>=128	-	-	-	-	>=64	>=64	-	-	>=32	>=64	-	>=16	>=16	>=64	-	>=16	>=4	>=8	4	8	2	<=0.5	-	<=20	-
1698	>=32	>=32	-	>=128	-	-	>=64	-	-	-	>=64	>=64	>=64	>=64	>=8	8	-	>=64	>=16	>=16	>=4	>=8	-	20mm	1	15mm	>=512	<=20	8mm
2278	-	>=32	>=32	16	-	-	-	>=64	4	-	-	>=64	4	8	-	4	4	4	>=16	>=16	>=4	>=8	-	-	-	16mm	>=512	>=320	19mm
5160	-	-	-	>=128	-	-	-	-	>=64	>=64	-	-	>=32	>=64	-	8	8	<=2	-	4	>=4	>=8	>=16	>=16	-	<=0.5	-	>=320	-
5162	-	-	-	>=128	-	-	-	-	>=64	>=64	-	-	>=32	>=64	-	>=16	>=16	<=2	-	<=1	<=0.25	<=0.12	>=16	8	2	<=0.5	-	>=320	-
5166	>=32	-	-	>=128	>=64	>=64	-	-	>=64	>=64	>=64	>=64	>=32	-	>=8	>=16	-	<=2	-	-	-	-	-	-	2	-	-	>=320	-
5170	-	-	-	>=128	-	-	-	-	>=64	>=64	-	-	>=32	>=64	-	>=16	>=16	>=64	-	>=16	>=4	>=8	4	8	2	<=0.5	-	<=20	-
5779	-	-	-	>=128	-	-	-	-	>=64	>=64	-	-	>=32	>=64	-	>=16	>=16	<=2	-	<=1	<=0.25	<=0.12	>=16	8	2	<=0.5	-	<=20	-
7015	>=32	-	-	>=128	>=64	>=64	-	-	>=64	>=64	>=64	>=64	>=32	-	2	<=0.25	-	<=2	-	-	-	>=8	-	-	19MM	-	-	<=20	-
4703	>=32	>=32	-	>=128	-	-	>=64	-	-	-	32	>=64	>=64	>=64	>=8	-	-	<=2	>=16	8	>=4	>=8	-	19mm	1	15mm	64	>=320	7mm
4725	>=32	-	-	>=128	>=64	>=64	-	-	>=64	>=64	>=64	>=64	>=32	>=64	>=8	>=16	>=16	>=64	-	-	2	4	>=16	8	<=0.5	<=0.5	-	<=20	-
5096	-	-	-	>=128	-	-	-	-	>=64	>=64	-	-	>=32	>=64	-	>=16	>=16	>=64	-	>=16	>=4	>=8	>=16	>=16	>=8	<=0.5	-	80	-
5190	>=32	-	-	>=128	>=64	>=64	-	-	>=64	>=64	>=64	>=64	>=32	>=64	>=8	>=16	>=16	>=64	-	>=16	2	4	>=16	8	<=0.5	<=0.5	-	<=20	-
*The antimicrobial susceptibility results of minocycline and polymyxin for some strains were detected by Kirby-Bauer disk diffusion method (K-B method) and the antimicrobial susceptibility results of cefoperazone/sulbactam for all strains were detected by the K-B method.
